# Supplementary material for: New Organophilic Montmorillonites with Lactic Acid Oligomers and Other Environmentally Friendly Compounds and Their Effect on Mechanical Properties of Polylactide (PLA)
Source: Materials (Basel). 2021 Oct 21;14(21):6286. doi: 10.3390/ma14216286 (PMC8584992; doi:10.3390/ma14216286)
Supplement: Supplementary file 1 [file materials-14-06286-s001.zip]

Archive with 1 entries (1 files):
- materials-1415991-supplementary.pdf
